# Supplementary material for: Antimicrobial resistance and genomic investigation of non-typhoidal Salmonella isolated from outpatients in Shaoxing city, China
Source: Front Public Health. 2022 Sep 13;10:988317. doi: 10.3389/fpubh.2022.988317 (PMC9513250; doi:10.3389/fpubh.2022.988317)
Supplement: Supplementary file 1 [file Table_1.XLSX]

## Sheet: Table S1
strain	原始编号	菌株编号	serotype	Species	province	city	county	Sources	Sampling time	Sex	ST	aroC	dnaN	hemD	hisD	purE	sucA	thrA	O	H1	H2	plasmid																			ARGs	AR-gene
																																										Aminoglycoside
			H:O																			Col(BS512)_1	Col156_1	Col440II_1	Col8282_1	IncA/C_1	IncFIA(HI1)_1_HI1	IncFIB(AP001918)_1	IncFIB(K)_1_Kpn3	IncFIB(S)_1	IncFII(S)_1	IncFII(pHN7A8)_1_pHN7A8	IncHI2A_1	IncHI2_1	IncI1_1_Alpha	IncR_1	IncX1_1	IncX1_4	IncY_1	p0111_1		aac(3)-IId_1	aac(3)-IVa_1	aac(6')-Iaa_1	aac(6')-Ib-cr_1	aadA16_1	aadA2_1	aadA5_1	aadA8b_2
1	ZJSX2020-001	ZJSX2020-001	London	Salmonella enterica subspecies enterica (subspecies I)	浙江省	绍兴市	柯桥区	绍兴市中心医院	2020-07-01	F	155	aroC(10)	dnaN(60)	hemD(58)	hisD(66)	purE(6)	sucA(65)	thrA(16)	3,10	l,v	1,6	0	0	0	0	0	0	0	0	0	0	0	0	0	1	0	0	0	0	0		0	0	1	0	0	0	0	0
2	ZJSX2020-002	ZJSX2020-002	Typhimurium	Salmonella enterica subspecies enterica (subspecies I)	浙江省	绍兴市	柯桥区	绍兴市中心医院	2020-07-01	F	19	aroC(10)	dnaN(7)	hemD(12)	hisD(9)	purE(5)	sucA(9)	thrA(2)	4	i	1,2	0	0	0	0	0	0	0	0	1	1	0	0	0	0	0	0	0	0	0		0	0	1	0	0	0	0	0
3	ZJSX2020-003	ZJSX2020-003	I 4,[5],12:i:-	Salmonella enterica subspecies enterica (subspecies I)	浙江省	绍兴市	柯桥区	绍兴市中心医院	2020-07-01	M	34	aroC(10)	dnaN(19)	hemD(12)	hisD(9)	purE(5)	sucA(9)	thrA(2)	4	i	-	0	0	0	0	0	0	0	0	0	0	0	1	1	0	0	0	0	0	0		0	0	1	0	0	0	0	0
4	ZJSX2020-004	ZJSX2020-004	I 4,[5],12:i:-	Salmonella enterica subspecies enterica (subspecies I)	浙江省	绍兴市	柯桥区	绍兴市中心医院	2020-07-01	M	34	aroC(10)	dnaN(19)	hemD(12)	hisD(9)	purE(5)	sucA(9)	thrA(2)	4	i	-	0	0	0	0	0	0	1	0	0	0	0	0	0	0	0	0	0	0	0		0	0	1	0	0	1	0	0
5	ZJSX2020-005	ZJSX2020-005	Typhimurium	Salmonella enterica subspecies enterica (subspecies I)	浙江省	绍兴市	柯桥区	绍兴市中心医院	2020-07-01	M	19	aroC(10)	dnaN(7)	hemD(12)	hisD(9)	purE(5)	sucA(9)	thrA(2)	4	i	1,2	0	0	0	0	0	0	0	0	1	1	0	0	0	0	0	0	0	0	0		0	0	1	0	0	0	0	0
6	ZJSX2020-006	ZJSX2020-006	Typhimurium	Salmonella enterica subspecies enterica (subspecies I)	浙江省	绍兴市	柯桥区	绍兴市中心医院	2020-07-01	F	19	aroC(10)	dnaN(7)	hemD(12)	hisD(9)	purE(5)	sucA(9)	thrA(2)	4	i	1,2	0	0	0	0	0	0	0	0	1	1	0	0	0	0	0	0	0	0	0		0	0	1	0	0	0	0	0
7	ZJSX2020-007	ZJSX2020-007	Typhimurium	Salmonella enterica subspecies enterica (subspecies I)	浙江省	绍兴市	柯桥区	绍兴市中心医院	2020-07-01	F	19	aroC(10)	dnaN(7)	hemD(12)	hisD(9)	purE(5)	sucA(9)	thrA(2)	4	i	1,2	0	0	0	0	0	0	0	0	1	1	0	0	0	0	0	0	0	0	0		0	0	1	0	0	0	0	0
8	ZJSX2020-008	ZJSX2020-008	I 4,[5],12:i:-	Salmonella enterica subspecies enterica (subspecies I)	浙江省	绍兴市	柯桥区	绍兴市中心医院	2020-07-01	M	34	aroC(10)	dnaN(19)	hemD(12)	hisD(9)	purE(5)	sucA(9)	thrA(2)	4	i	-	0	0	0	0	0	0	0	0	0	0	0	0	0	0	0	0	0	0	0		0	0	1	0	0	0	0	0
9	ZJSX2020-009	ZJSX2020-009	Derby	Salmonella enterica subspecies enterica (subspecies I)	浙江省	绍兴市	柯桥区	绍兴市中心医院	2020-07-01	F	40	aroC(19)	dnaN(20)	hemD(3)	hisD(20)	purE(5)	sucA(22)	thrA(22)	4	f,g	-	1	0	0	0	0	0	0	0	0	0	0	0	0	0	0	0	0	0	0		0	0	1	0	0	1	0	0
10	ZJSX2020-010	ZJSX2020-010	Anatum	Salmonella enterica subspecies enterica (subspecies I)	浙江省	绍兴市	柯桥区	绍兴市中心医院	2020-07-01	M	64	aroC(10)	dnaN(14)	hemD(15)	hisD(31)	purE(25)	sucA(20)	thrA(33)	3,10	e,h	1,6	0	0	0	0	0	0	0	1	0	0	0	0	0	0	0	0	0	0	0		0	0	1	0	0	0	0	0
11	ZJSX2020-011	ZJSX2020-011	Typhimurium	Salmonella enterica subspecies enterica (subspecies I)	浙江省	绍兴市	柯桥区	绍兴市中心医院	2020-07-01	M	19	aroC(10)	dnaN(7)	hemD(12)	hisD(9)	purE(5)	sucA(9)	thrA(2)	4	i	1,2	0	0	0	0	0	0	0	0	1	1	0	0	0	0	0	0	0	0	0		0	0	1	0	0	0	0	0
12	ZJSX2020-012	ZJSX2020-012	Derby	Salmonella enterica subspecies enterica (subspecies I)	浙江省	绍兴市	柯桥区	绍兴市中心医院	2020-07-01	M	40	aroC(19)	dnaN(20)	hemD(3)	hisD(20)	purE(5)	sucA(22)	thrA(22)	4	f,g	-	0	0	0	0	0	0	0	0	0	0	0	0	0	0	0	0	0	1	0		0	1	1	1	0	1	0	0
13	ZJSX2020-013	ZJSX2020-013	Enteritidis	Salmonella enterica subspecies enterica (subspecies I)	浙江省	绍兴市	柯桥区	绍兴市中心医院	2020-07-01	M	11	aroC(5)	dnaN(2)	hemD(3)	hisD(7)	purE(6)	sucA(6)	thrA(11)	9	g,m	-	0	0	0	0	0	0	0	0	1	1	1	0	0	0	0	0	1	0	0		0	0	1	0	0	0	0	0
14	ZJSX2020-014	ZJSX2020-014	Enteritidis	Salmonella enterica subspecies enterica (subspecies I)	浙江省	绍兴市	诸暨市	诸暨市人民医院	2020-07-01	M	11	aroC(5)	dnaN(2)	hemD(3)	hisD(7)	purE(6)	sucA(6)	thrA(11)	9	g,m	-	0	0	0	0	0	0	0	0	1	1	0	0	0	0	0	0	1	0	0		0	0	1	0	0	0	0	0
15	ZJSX2020-015	ZJSX2020-015	Kottbus	Salmonella enterica subspecies enterica (subspecies I)	浙江省	绍兴市	诸暨市	诸暨市人民医院	2020-07-01	F	1690	aroC(10)	dnaN(189)	hemD(43)	hisD(12)	purE(190)	sucA(20)	thrA(18)	8	e,h	1,5	0	0	1	0	0	0	0	0	0	0	0	0	0	0	0	0	0	0	0		0	0	1	0	0	0	0	0
16	ZJSX2020-016	ZJSX2020-016	Typhimurium	Salmonella enterica subspecies enterica (subspecies I)	浙江省	绍兴市	诸暨市	诸暨市人民医院	2020-07-01	F	19	aroC(10)	dnaN(7)	hemD(12)	hisD(9)	purE(5)	sucA(9)	thrA(2)	4	i	1,2	0	0	0	0	0	0	0	0	0	0	0	0	0	0	0	0	0	0	0		0	0	1	0	0	1	0	0
17	ZJSX2020-017	ZJSX2020-017	Typhimurium	Salmonella enterica subspecies enterica (subspecies I)	浙江省	绍兴市	诸暨市	诸暨市人民医院	2020-07-01	F	19	aroC(10)	dnaN(7)	hemD(12)	hisD(9)	purE(5)	sucA(9)	thrA(2)	4	i	1,2	0	0	0	0	0	0	0	0	1	1	0	0	0	0	0	0	0	0	0		0	0	1	0	0	0	0	0
18	ZJSX2020-018	ZJSX2020-018	I 4,[5],12:i:-	Salmonella enterica subspecies enterica (subspecies I)	浙江省	绍兴市	诸暨市	诸暨市人民医院	2020-07-01	M	34	aroC(10)	dnaN(19)	hemD(12)	hisD(9)	purE(5)	sucA(9)	thrA(2)	4	i	-	0	0	0	0	0	0	0	0	0	0	0	0	0	0	0	0	0	0	0		0	0	1	0	0	0	0	0
19	ZJSX2020-019	ZJSX2020-019	Enteritidis	Salmonella enterica subspecies enterica (subspecies I)	浙江省	绍兴市	诸暨市	诸暨市人民医院	2020-07-01	F	11	aroC(5)	dnaN(2)	hemD(3)	hisD(7)	purE(6)	sucA(6)	thrA(11)	9	g,m	-	0	0	0	0	0	0	0	0	1	1	0	0	0	0	0	0	1	0	0		0	0	1	0	0	0	0	0
20	ZJSX2020-020	ZJSX2020-020	Enteritidis	Salmonella enterica subspecies enterica (subspecies I)	浙江省	绍兴市	诸暨市	诸暨市人民医院	2020-07-01	F	11	aroC(5)	dnaN(2)	hemD(3)	hisD(7)	purE(6)	sucA(6)	thrA(11)	9	g,m	-	0	0	0	0	0	0	0	0	1	1	0	0	0	0	0	0	1	0	0		0	0	1	0	0	0	0	0
21	ZJSX2020-021	ZJSX2020-021	Enteritidis	Salmonella enterica subspecies enterica (subspecies I)	浙江省	绍兴市	诸暨市	诸暨市人民医院	2020-07-01	M	11	aroC(5)	dnaN(2)	hemD(3)	hisD(7)	purE(6)	sucA(6)	thrA(11)	9	g,m	-	0	0	0	0	0	0	0	0	1	1	0	0	0	0	0	0	1	0	0		0	0	1	0	0	0	0	0
23	ZJSX2020-023	ZJSX2020-023	Typhimurium	Salmonella enterica subspecies enterica (subspecies I)	浙江省	绍兴市	嵊州市	嵊州市人民医院	2020-07-01	F	19	aroC(10)	dnaN(7)	hemD(12)	hisD(9)	purE(5)	sucA(9)	thrA(2)	4	i	1,2	0	0	0	0	0	0	0	0	1	1	0	0	0	0	0	0	0	0	0		0	0	1	0	0	0	0	0
24	ZJSX2020-024	ZJSX2020-024	I 4,[5],12:i:-	Salmonella enterica subspecies enterica (subspecies I)	浙江省	绍兴市	嵊州市	嵊州市人民医院	2020-07-01	M	34	aroC(10)	dnaN(19)	hemD(12)	hisD(9)	purE(5)	sucA(9)	thrA(2)	4	i	-	0	0	0	0	0	0	0	0	0	0	0	0	0	0	0	0	0	0	0		0	0	1	0	0	0	0	0
25	ZJSX2020-025	ZJSX2020-025	Typhimurium	Salmonella enterica subspecies enterica (subspecies I)	浙江省	绍兴市	嵊州市	嵊州市人民医院	2020-07-01	F	19	aroC(10)	dnaN(7)	hemD(12)	hisD(9)	purE(5)	sucA(9)	thrA(2)	4	i	1,2	0	0	0	0	0	0	0	0	0	0	0	0	0	0	0	0	0	0	0		0	0	1	0	0	1	0	0
26	ZJSX2020-026	ZJSX2020-026	London	Salmonella enterica subspecies enterica (subspecies I)	浙江省	绍兴市	嵊州市	嵊州市人民医院	2020-07-01	M	155	aroC(10)	dnaN(60)	hemD(58)	hisD(66)	purE(6)	sucA(65)	thrA(16)	3,10	l,v	1,6	0	0	0	0	0	0	0	1	0	0	0	0	0	0	0	0	0	0	0		1	0	1	1	1	0	0	0
27	ZJSX2020-027	ZJSX2020-027	I 4,[5],12:i:-	Salmonella enterica subspecies enterica (subspecies I)	浙江省	绍兴市	嵊州市	嵊州市人民医院	2020-07-01	M	34	aroC(10)	dnaN(19)	hemD(12)	hisD(9)	purE(5)	sucA(9)	thrA(2)	4	i	-	0	0	0	0	0	0	0	0	0	0	0	1	1	0	0	0	0	0	0		0	1	1	1	0	0	0	0
28	ZJSX2020-028	ZJSX2020-028	I 4,[5],12:i:-	Salmonella enterica subspecies enterica (subspecies I)	浙江省	绍兴市	嵊州市	嵊州市人民医院	2020-07-01	F	34	aroC(10)	dnaN(19)	hemD(12)	hisD(9)	purE(5)	sucA(9)	thrA(2)	4	i	-	0	0	0	0	0	0	0	0	0	0	0	0	0	0	0	0	0	0	0		0	0	1	0	0	0	0	0
29	ZJSX2020-029	ZJSX2020-029	I 4,[5],12:i:-	Salmonella enterica subspecies enterica (subspecies I)	浙江省	绍兴市	嵊州市	嵊州市人民医院	2020-07-01	M	34	aroC(10)	dnaN(19)	hemD(12)	hisD(9)	purE(5)	sucA(9)	thrA(2)	4	i	-	0	0	0	0	0	0	0	0	0	0	0	0	0	0	0	0	0	0	0		0	0	1	0	0	0	0	0
30	ZJSX2020-030	ZJSX2020-030	Rissen	Salmonella enterica subspecies enterica (subspecies I)	浙江省	绍兴市	嵊州市	嵊州市人民医院	2020-07-01	F	469	aroC(92)	dnaN(107)	hemD(79)	hisD(156)	purE(64)	sucA(151)	thrA(87)	7	f,g	-	0	0	0	0	0	0	0	0	0	0	0	0	0	0	0	0	0	0	0		0	0	1	0	0	0	0	0
31	ZJSX2020-031	ZJSX2020-031	I 4,[5],12:i:-	Salmonella enterica subspecies enterica (subspecies I)	浙江省	绍兴市	嵊州市	嵊州市人民医院	2020-07-01	M	34	aroC(10)	dnaN(19)	hemD(12)	hisD(9)	purE(5)	sucA(9)	thrA(2)	4	i	-	0	0	0	0	0	0	0	0	0	0	0	0	0	0	0	0	0	0	0		0	0	1	0	0	0	0	0
32	ZJSX2020-032	ZJSX2020-032	Typhimurium	Salmonella enterica subspecies enterica (subspecies I)	浙江省	绍兴市	嵊州市	嵊州市人民医院	2020-07-01	F	19	aroC(10)	dnaN(7)	hemD(12)	hisD(9)	purE(5)	sucA(9)	thrA(2)	4	i	1,2	0	0	0	0	0	0	0	0	1	1	0	0	0	0	0	0	0	0	0		0	0	1	0	0	0	0	0
33	ZJSX2020-033	ZJSX2020-033	I 4,[5],12:i:-	Salmonella enterica subspecies enterica (subspecies I)	浙江省	绍兴市	嵊州市	嵊州市人民医院	2020-07-01	F	34	aroC(10)	dnaN(19)	hemD(12)	hisD(9)	purE(5)	sucA(9)	thrA(2)	4	i	-	0	0	0	0	0	1	0	0	0	0	0	0	0	0	1	0	0	1	0		0	0	1	0	0	0	0	0
34	ZJSX2020-034	ZJSX2020-034	Rissen	Salmonella enterica subspecies enterica (subspecies I)	浙江省	绍兴市	嵊州市	嵊州市人民医院	2020-07-01	M	469	aroC(92)	dnaN(107)	hemD(79)	hisD(156)	purE(64)	sucA(151)	thrA(87)	7	f,g	-	0	0	0	0	0	0	0	0	0	0	0	0	0	0	0	0	0	0	0		0	0	1	0	0	1	0	0
35	ZJSX2020-035	ZJSX2020-035	Meleagridis	Salmonella enterica subspecies enterica (subspecies I)	浙江省	绍兴市	新昌县	新昌县人民医院	2020-07-01	F	463	aroC(92)	dnaN(125)	hemD(78)	hisD(128)	purE(138)	sucA(9)	thrA(141)	3,10	e,h	l,w	0	0	0	0	0	0	0	0	0	0	0	0	0	0	1	0	0	0	0		0	0	1	0	0	1	0	0
36	ZJSX2020-036	ZJSX2020-036	Typhimurium	Salmonella enterica subspecies enterica (subspecies I)	浙江省	绍兴市	新昌县	新昌县人民医院	2020-07-01	F	19	aroC(10)	dnaN(7)	hemD(12)	hisD(9)	purE(5)	sucA(9)	thrA(2)	4	i	1,2	0	0	0	0	0	0	0	0	1	1	0	0	0	0	0	0	0	0	0		0	0	1	0	0	0	0	0
37	ZJSX2020-037	ZJSX2020-037	Typhimurium	Salmonella enterica subspecies enterica (subspecies I)	浙江省	绍兴市	新昌县	新昌县人民医院	2020-07-01	F	19	aroC(10)	dnaN(7)	hemD(12)	hisD(9)	purE(5)	sucA(9)	thrA(2)	4	i	1,2	0	0	0	0	0	0	0	0	1	1	0	0	0	0	0	0	0	0	0		0	0	1	0	0	0	0	0
39	ZJSX2020-039	ZJSX2020-039	Enteritidis	Salmonella enterica subspecies enterica (subspecies I)	浙江省	绍兴市	新昌县	新昌县人民医院	2020-07-01	M	11	aroC(5)	dnaN(2)	hemD(3)	hisD(7)	purE(6)	sucA(6)	thrA(11)	9	g,m	-	0	0	0	0	0	0	0	0	1	1	0	0	0	0	0	0	0	0	0		0	0	1	0	0	0	0	0
40	ZJSX2020-040	ZJSX2020-040	Enteritidis	Salmonella enterica subspecies enterica (subspecies I)	浙江省	绍兴市	新昌县	新昌县人民医院	2020-07-01	F	11	aroC(5)	dnaN(2)	hemD(3)	hisD(7)	purE(6)	sucA(6)	thrA(11)	9	g,m	-	0	0	0	0	0	0	0	0	1	1	0	0	0	0	0	0	0	0	0		0	0	1	0	0	0	0	0
41	ZJSX2020-041	ZJSX2020-041	London	Salmonella enterica subspecies enterica (subspecies I)	浙江省	绍兴市	新昌县	新昌县人民医院	2020-07-01	F	155	aroC(10)	dnaN(60)	hemD(58)	hisD(66)	purE(6)	sucA(65)	thrA(16)	3,10	l,v	1,6	0	0	0	0	0	0	0	1	0	0	0	0	0	0	0	0	0	0	0		0	0	1	1	1	0	0	0
42	ZJSX2020-042	ZJSX2020-042	I 4,[5],12:i:-	Salmonella enterica subspecies enterica (subspecies I)	浙江省	绍兴市	新昌县	新昌县人民医院	2020-07-01	M	34	aroC(10)	dnaN(19)	hemD(12)	hisD(9)	purE(5)	sucA(9)	thrA(2)	4	i	-	0	0	0	0	0	0	0	0	0	0	0	0	0	0	0	0	0	0	0		0	0	1	0	0	0	0	0
43	ZJSX2020-043	ZJSX2020-043	I 4,[5],12:i:-	Salmonella enterica subspecies enterica (subspecies I)	浙江省	绍兴市	新昌县	新昌县人民医院	2020-07-01	M	34	aroC(10)	dnaN(19)	hemD(12)	hisD(9)	purE(5)	sucA(9)	thrA(2)	4	i	-	0	0	0	0	0	0	0	0	0	0	0	0	0	1	0	0	0	0	0		0	0	1	0	0	0	0	0
44	ZJSX2020-044	ZJSX2020-044	Typhimurium	Salmonella enterica subspecies enterica (subspecies I)	浙江省	绍兴市	新昌县	新昌县人民医院	2020-07-01	F	19	aroC(10)	dnaN(7)	hemD(12)	hisD(9)	purE(5)	sucA(9)	thrA(2)	4	i	1,2	0	0	0	0	0	0	0	0	1	1	0	0	0	0	0	0	0	0	0		0	0	1	0	0	0	0	0
55	ZJSX2020-055	ZJSX2020-055	Rissen	Salmonella enterica subspecies enterica (subspecies I)	浙江省	绍兴市	新昌县	新昌县人民医院	2020-05-20	M	469	aroC(92)	dnaN(107)	hemD(79)	hisD(156)	purE(64)	sucA(151)	thrA(87)	7	f,g	-	0	0	0	0	0	0	0	0	0	0	0	0	0	0	0	0	0	0	0		0	0	1	0	0	1	0	0
56	ZJSX2020-056	ZJSX2020-056	Typhimurium	Salmonella enterica subspecies enterica (subspecies I)	浙江省	绍兴市	新昌县	新昌县人民医院	2020-05-27	M	1544	aroC(10)	dnaN(7)	hemD(12)	hisD(230)	purE(5)	sucA(9)	thrA(2)	4	i	1,2	0	0	0	0	0	0	0	0	1	1	0	0	0	0	0	0	0	0	0		0	0	1	0	0	0	0	0
57	ZJSX2020-057	ZJSX2020-057	London	Salmonella enterica subspecies enterica (subspecies I)	浙江省	绍兴市	新昌县	新昌县人民医院	2020-06-17	F	155	aroC(10)	dnaN(60)	hemD(58)	hisD(66)	purE(6)	sucA(65)	thrA(16)	3,10	l,v	1,6	0	0	0	0	0	0	0	1	0	0	0	0	0	0	0	0	0	0	0		1	0	1	1	1	0	0	0
58	ZJSX2020-058	ZJSX2020-058	I 4,[5],12:i:-	Salmonella enterica subspecies enterica (subspecies I)	浙江省	绍兴市	新昌县	新昌县人民医院	2020-06-22	F	34	aroC(10)	dnaN(19)	hemD(12)	hisD(9)	purE(5)	sucA(9)	thrA(2)	4	i	-	0	0	0	0	0	0	0	0	0	0	0	1	1	0	0	0	0	0	0		0	0	1	1	1	0	0	0
59	ZJSX2020-059	ZJSX2020-059	Enteritidis	Salmonella enterica subspecies enterica (subspecies I)	浙江省	绍兴市	新昌县	新昌县人民医院	2020-07-03	M	11	aroC(5)	dnaN(2)	hemD(3)	hisD(7)	purE(6)	sucA(6)	thrA(11)	9	g,m	-	0	0	0	0	0	0	0	0	1	1	0	0	0	0	0	0	0	0	0		0	0	1	0	0	0	0	0
60	ZJSX2020-060	ZJSX2020-060	I 4,[5],12:i:-	Salmonella enterica subspecies enterica (subspecies I)	浙江省	绍兴市	新昌县	新昌县人民医院	2020-07-05	F	34	aroC(10)	dnaN(19)	hemD(12)	hisD(9)	purE(5)	sucA(9)	thrA(2)	4	i	-	0	0	0	0	0	0	0	0	0	0	0	0	0	1	0	0	0	0	0		0	0	1	0	0	0	0	0
61	ZJSX2020-061	ZJSX2020-061	Rissen	Salmonella enterica subspecies enterica (subspecies I)	浙江省	绍兴市	新昌县	新昌县人民医院	2020-07-04	M	469	aroC(92)	dnaN(107)	hemD(79)	hisD(156)	purE(64)	sucA(151)	thrA(87)	7	f,g	-	0	0	0	0	0	0	0	0	0	0	0	0	0	0	0	0	0	0	0		0	0	1	0	0	1	0	0
62	ZJSX2020-062	ZJSX2020-062	I 4,[5],12:i:-	Salmonella enterica subspecies enterica (subspecies I)	浙江省	绍兴市	新昌县	新昌县人民医院	2020-07-08	M	34	aroC(10)	dnaN(19)	hemD(12)	hisD(9)	purE(5)	sucA(9)	thrA(2)	4	i	-	0	0	0	0	0	1	0	0	0	0	0	0	0	0	1	0	0	0	0		0	0	1	1	1	0	0	0
63	ZJSX2020-063	ZJSX2020-063	Typhimurium	Salmonella enterica subspecies enterica (subspecies I)	浙江省	绍兴市	新昌县	新昌县人民医院	2020-07-21	M	19	aroC(10)	dnaN(7)	hemD(12)	hisD(9)	purE(5)	sucA(9)	thrA(2)	4	i	1,2	0	0	0	0	0	0	0	0	0	0	0	0	0	0	0	0	0	0	0		0	0	1	0	0	1	0	0
65	ZJSX2020-065	ZJSX2020-065	Rissen	Salmonella enterica subspecies enterica (subspecies I)	浙江省	绍兴市	新昌县	新昌县人民医院	2020-07-28	F	469	aroC(92)	dnaN(107)	hemD(79)	hisD(156)	purE(64)	sucA(151)	thrA(87)	7	f,g	-	0	0	0	0	0	0	0	0	0	0	0	0	0	0	0	0	0	0	0		0	0	1	0	0	0	0	0
66	ZJSX2020-066	ZJSX2020-066	Typhimurium	Salmonella enterica subspecies enterica (subspecies I)	浙江省	绍兴市	新昌县	新昌县人民医院	2020-08-05	F	19	aroC(10)	dnaN(7)	hemD(12)	hisD(9)	purE(5)	sucA(9)	thrA(2)	4	i	1,2	0	0	0	0	0	0	0	0	0	0	0	0	0	0	0	0	0	0	0		0	0	1	0	0	1	0	0
67	ZJSX2020-067	ZJSX2020-067	Derby	Salmonella enterica subspecies enterica (subspecies I)	浙江省	绍兴市	新昌县	新昌县人民医院	2020-08-11	M	40	aroC(19)	dnaN(20)	hemD(3)	hisD(20)	purE(5)	sucA(22)	thrA(22)	4	f,g	-	0	0	0	0	0	0	0	0	0	0	0	0	0	0	0	0	0	0	0		0	0	1	0	0	1	0	0
68	ZJSX2020-068	ZJSX2020-068	I 4,[5],12:i:-	Salmonella enterica subspecies enterica (subspecies I)	浙江省	绍兴市	新昌县	新昌县人民医院	2020-08-12	M	34	aroC(10)	dnaN(19)	hemD(12)	hisD(9)	purE(5)	sucA(9)	thrA(2)	4	i	-	0	0	0	1	0	0	0	0	0	0	0	0	0	0	0	0	0	0	1		0	0	1	0	0	0	0	0
69	ZJSX2020-069	ZJSX2020-069	Enteritidis	Salmonella enterica subspecies enterica (subspecies I)	浙江省	绍兴市	新昌县	新昌县人民医院	2020-08-16	F	11	aroC(5)	dnaN(2)	hemD(3)	hisD(7)	purE(6)	sucA(6)	thrA(11)	9	g,m	-	0	0	0	0	0	0	0	0	1	1	0	0	0	0	0	0	1	0	0		0	0	1	0	0	0	0	0
70	ZJSX2020-070	ZJSX2020-070	London	Salmonella enterica subspecies enterica (subspecies I)	浙江省	绍兴市	新昌县	新昌县人民医院	2020-08-16	F	155	aroC(10)	dnaN(60)	hemD(58)	hisD(66)	purE(6)	sucA(65)	thrA(16)	3,10	l,v	1,6	0	0	0	0	0	0	0	1	0	0	0	0	0	0	0	0	0	0	0		1	0	1	1	1	0	0	0
71	ZJSX2020-071	ZJSX2020-071	I 4,[5],12:i:-	Salmonella enterica subspecies enterica (subspecies I)	浙江省	绍兴市	柯桥区	绍兴市中心医院	2020-07-02	M	34	aroC(10)	dnaN(19)	hemD(12)	hisD(9)	purE(5)	sucA(9)	thrA(2)	4	i	-	0	0	0	0	0	0	0	0	0	0	0	1	1	0	0	0	0	0	0		0	1	1	0	0	0	0	0
72	ZJSX2020-072	ZJSX2020-072	I 4,[5],12:i:-	Salmonella enterica subspecies enterica (subspecies I)	浙江省	绍兴市	柯桥区	绍兴市中心医院	2020-07-02	M	34	aroC(10)	dnaN(19)	hemD(12)	hisD(9)	purE(5)	sucA(9)	thrA(2)	4	i	-	0	0	0	0	0	0	0	0	0	0	0	1	1	0	0	0	0	0	0		0	1	1	1	0	0	0	0
73	ZJSX2020-073	ZJSX2020-073	Typhimurium	Salmonella enterica subspecies enterica (subspecies I)	浙江省	绍兴市	柯桥区	绍兴市中心医院	2020-07-02	M	19	aroC(10)	dnaN(7)	hemD(12)	hisD(9)	purE(5)	sucA(9)	thrA(2)	4	i	1,2	0	0	0	0	0	0	0	0	0	0	0	0	0	1	0	0	0	0	0		1	0	1	0	0	1	0	0
74	ZJSX2020-074	ZJSX2020-074	Enteritidis	Salmonella enterica subspecies enterica (subspecies I)	浙江省	绍兴市	柯桥区	绍兴市中心医院	2020-07-14	M	11	aroC(5)	dnaN(2)	hemD(3)	hisD(7)	purE(6)	sucA(6)	thrA(11)	9	g,m	-	0	0	0	0	0	0	0	0	1	1	0	0	0	0	0	0	1	0	0		0	0	1	0	0	0	0	0
75	ZJSX2020-075	ZJSX2020-075	Thompson	Salmonella enterica subspecies enterica (subspecies I)	浙江省	绍兴市	柯桥区	绍兴市中心医院	2020-07-14	F	26	aroC(14)	dnaN(13)	hemD(18)	hisD(12)	purE(14)	sucA(18)	thrA(1)	7	k	1,5	0	0	0	0	1	0	0	0	0	0	0	0	0	0	0	0	0	0	0		0	0	1	0	1	0	0	0
76	ZJSX2020-076	ZJSX2020-076	Jangwani	Salmonella enterica subspecies enterica (subspecies I)	浙江省	绍兴市	柯桥区	绍兴市中心医院	2020-07-15	M	3918	aroC(13)	dnaN(83)	hemD(48)	hisD(13)	purE(12)	sucA(71)	thrA(4)	17	a	1,5	0	0	0	0	0	0	0	0	0	0	0	0	0	0	0	0	0	0	0		0	0	1	0	0	0	0	0
77	ZJSX2020-077	ZJSX2020-077	Typhimurium	Salmonella enterica subspecies enterica (subspecies I)	浙江省	绍兴市	上虞区	上虞人民医院	2020-06-02	M	19	aroC(10)	dnaN(7)	hemD(12)	hisD(9)	purE(5)	sucA(9)	thrA(2)	4	i	1,2	0	0	0	0	0	0	0	0	0	0	0	0	0	0	0	0	0	0	0		0	0	1	0	0	1	0	0
78	ZJSX2020-078	ZJSX2020-078	I 4,[5],12:i:-	Salmonella enterica subspecies enterica (subspecies I)	浙江省	绍兴市	上虞区	上虞人民医院	2020-03-19	F	34	aroC(10)	dnaN(19)	hemD(12)	hisD(9)	purE(5)	sucA(9)	thrA(2)	4	i	-	0	0	0	0	0	0	0	0	0	0	0	0	0	0	0	0	0	0	0		0	0	1	0	0	0	0	0
79	ZJSX2020-079	ZJSX2020-079	I 4,[5],12:i:-	Salmonella enterica subspecies enterica (subspecies I)	浙江省	绍兴市	上虞区	上虞人民医院	2020-06-26	F	34	aroC(10)	dnaN(19)	hemD(12)	hisD(9)	purE(5)	sucA(9)	thrA(2)	4	i	-	0	0	0	0	0	0	0	0	0	0	0	1	1	0	0	0	0	0	0		0	1	1	1	0	1	0	0
80	ZJSX2020-080	ZJSX2020-080	Bovismorbificans	Salmonella enterica subspecies enterica (subspecies I)	浙江省	绍兴市	上虞区	上虞人民医院	2020-07-01	F	1499	aroC(2)	dnaN(59)	hemD(23)	hisD(64)	purE(38)	sucA(19)	thrA(12)	8	r	1,5	0	0	0	0	0	0	0	0	0	0	0	0	0	0	0	0	0	0	0		0	0	1	0	0	0	0	0
81	ZJSX2020-081	ZJSX2020-081	I 4,[5],12:i:-	Salmonella enterica subspecies enterica (subspecies I)	浙江省	绍兴市	上虞区	上虞人民医院	2020-05-10	F	34	aroC(10)	dnaN(19)	hemD(12)	hisD(9)	purE(5)	sucA(9)	thrA(2)	4	i	-	0	0	0	0	0	0	0	0	0	0	0	0	0	0	0	0	0	0	0		0	0	1	0	0	0	0	0
83	ZJSX2020-083	ZJSX2020-083	Stanley	Salmonella enterica subspecies enterica (subspecies I)	浙江省	绍兴市	上虞区	上虞人民医院	2020-06-09	F	29	aroC(16)	dnaN(16)	hemD(20)	hisD(18)	purE(8)	sucA(12)	thrA(18)	4	d	1,2	0	0	0	0	0	0	0	0	0	0	0	0	0	0	0	0	0	0	0		0	0	1	0	0	0	0	0
84	ZJSX2020-084	ZJSX2020-084	Enteritidis	Salmonella enterica subspecies enterica (subspecies I)	浙江省	绍兴市	上虞区	上虞人民医院	2020-07-11	F	11	aroC(5)	dnaN(2)	hemD(3)	hisD(7)	purE(6)	sucA(6)	thrA(11)	9	g,m	-	0	0	0	0	0	0	0	0	1	1	0	0	0	0	0	1	0	0	0		0	0	1	0	0	0	1	0
85	ZJSX2020-085	ZJSX2020-085	Enteritidis	Salmonella enterica subspecies enterica (subspecies I)	浙江省	绍兴市	上虞区	上虞人民医院	2020-07-24	F	11	aroC(5)	dnaN(2)	hemD(3)	hisD(7)	purE(6)	sucA(6)	thrA(11)	9	g,m	-	0	0	0	0	0	0	0	0	1	1	0	0	0	0	0	1	0	0	0		0	0	1	0	0	0	1	0
86	ZJSX2020-086	ZJSX2020-086	Typhimurium	Salmonella enterica subspecies enterica (subspecies I)	浙江省	绍兴市	上虞区	上虞人民医院	2020-07-24	M	19	aroC(10)	dnaN(7)	hemD(12)	hisD(9)	purE(5)	sucA(9)	thrA(2)	4	i	1,2	0	0	0	0	0	0	0	0	1	1	0	0	0	0	0	0	0	0	0		0	0	1	0	0	0	0	0
87	ZJSX2020-087	ZJSX2020-087	Typhimurium	Salmonella enterica subspecies enterica (subspecies I)	浙江省	绍兴市	上虞区	上虞人民医院	2020-07-24	F	19	aroC(10)	dnaN(7)	hemD(12)	hisD(9)	purE(5)	sucA(9)	thrA(2)	4	i	1,2	0	0	0	0	0	0	0	0	1	1	0	0	0	0	0	0	0	0	0		0	0	1	0	0	0	0	0
88	ZJSX2020-088	ZJSX2020-088	Enteritidis	Salmonella enterica subspecies enterica (subspecies I)	浙江省	绍兴市	新昌县	新昌县人民医院	2020-05-10	F	11	aroC(5)	dnaN(2)	hemD(3)	hisD(7)	purE(6)	sucA(6)	thrA(11)	9	g,m	-	0	0	0	0	0	0	0	0	1	1	0	0	0	0	0	0	1	0	0		0	0	1	0	0	0	0	0
90	ZJSX2020-090	ZJSX2020-090	Infantis	Salmonella enterica subspecies enterica (subspecies I)	浙江省	绍兴市	柯桥区	绍兴市中心医院	2020-05-09	M	32	aroC(17)	dnaN(18)	hemD(22)	hisD(17)	purE(5)	sucA(21)	thrA(19)	7	r	1,5	0	0	0	0	0	0	0	0	0	0	0	0	0	0	0	0	0	0	0		0	0	1	0	0	0	0	0
91	ZJSX2020-091	ZJSX2020-091	Derby	Salmonella enterica subspecies enterica (subspecies I)	浙江省	绍兴市	柯桥区	绍兴市中心医院	2020-05-17	F	40	aroC(19)	dnaN(20)	hemD(3)	hisD(20)	purE(5)	sucA(22)	thrA(22)	4	f,g	-	0	0	0	0	0	0	0	0	0	0	0	0	0	0	0	0	0	0	0		0	0	1	0	0	1	0	0
92	ZJSX2020-092	ZJSX2020-092	Uganda	Salmonella enterica subspecies enterica (subspecies I)	浙江省	绍兴市	柯桥区	绍兴市中心医院	2020-05-21	M	684	aroC(147)	dnaN(13)	hemD(15)	hisD(123)	purE(15)	sucA(19)	thrA(17)	3,10	l,z13	1,5	0	0	0	0	0	0	0	0	0	0	0	0	0	0	0	0	0	0	0		0	0	1	0	0	0	0	0
93	ZJSX2020-093	ZJSX2020-093	I 4,[5],12:i:-	Salmonella enterica subspecies enterica (subspecies I)	浙江省	绍兴市	越城区	越城区人民医院	2020-06-02	F	34	aroC(10)	dnaN(19)	hemD(12)	hisD(9)	purE(5)	sucA(9)	thrA(2)	4	i	-	0	0	0	0	0	0	0	0	0	0	0	0	0	0	0	0	0	0	0		0	0	1	0	0	0	0	0
94	ZJSX2020-094	ZJSX2020-094	London	Salmonella enterica subspecies enterica (subspecies I)	浙江省	绍兴市	越城区	越城区人民医院	2020-07-21	M	155	aroC(10)	dnaN(60)	hemD(58)	hisD(66)	purE(6)	sucA(65)	thrA(16)	3,10	l,v	1,6	0	0	0	0	0	0	0	1	0	0	0	0	0	0	0	0	0	0	0		1	0	1	1	1	0	0	0
95	ZJSX2020-095	ZJSX2020-095	Enteritidis	Salmonella enterica subspecies enterica (subspecies I)	浙江省	绍兴市	诸暨市	诸暨市人民医院	2020-05-28	M	11	aroC(5)	dnaN(2)	hemD(3)	hisD(7)	purE(6)	sucA(6)	thrA(11)	9	g,m	-	0	0	0	0	0	0	0	0	1	1	0	0	0	0	0	0	1	0	0		0	0	1	0	0	0	0	0
96	ZJSX2020-096	ZJSX2020-096	Enteritidis	Salmonella enterica subspecies enterica (subspecies I)	浙江省	绍兴市	诸暨市	诸暨市人民医院	2020-05-28	M	11	aroC(5)	dnaN(2)	hemD(3)	hisD(7)	purE(6)	sucA(6)	thrA(11)	9	g,m	-	0	0	0	0	0	0	0	0	1	1	0	0	0	0	0	0	1	0	0		0	0	1	0	0	0	0	0
97	ZJSX2020-097	ZJSX2020-097	Enteritidis	Salmonella enterica subspecies enterica (subspecies I)	浙江省	绍兴市	诸暨市	诸暨市人民医院	2020-05-28	M	11	aroC(5)	dnaN(2)	hemD(3)	hisD(7)	purE(6)	sucA(6)	thrA(11)	9	g,m	-	0	0	0	0	0	0	0	0	1	1	0	0	0	0	0	0	1	0	0		0	0	1	0	0	0	0	0
98	ZJSX2020-098	ZJSX2020-098	Enteritidis	Salmonella enterica subspecies enterica (subspecies I)	浙江省	绍兴市	诸暨市	诸暨市人民医院	2020-05-28	M	11	aroC(5)	dnaN(2)	hemD(3)	hisD(7)	purE(6)	sucA(6)	thrA(11)	9	g,m	-	0	0	0	0	0	0	0	0	1	1	0	0	0	0	0	0	1	0	0		0	0	1	0	0	0	0	0
130	ZJSX2020-130	ZJSX2020-130	Enteritidis	Salmonella enterica subspecies enterica (subspecies I)	浙江省	绍兴市	柯桥区	绍兴市中心医院	2020-08-17	M	11	aroC(5)	dnaN(2)	hemD(3)	hisD(7)	purE(6)	sucA(6)	thrA(11)	9	g,m	-	0	0	0	0	0	0	0	0	1	1	0	0	0	0	0	0	0	0	0		0	0	1	0	0	0	0	0
131	ZJSX2020-131	ZJSX2020-131	Enteritidis	Salmonella enterica subspecies enterica (subspecies I)	浙江省	绍兴市	柯桥区	绍兴市中心医院	2020-08-09	F	11	aroC(5)	dnaN(2)	hemD(3)	hisD(7)	purE(6)	sucA(6)	thrA(11)	9	g,m	-	0	0	0	0	0	0	0	0	1	1	0	0	0	0	0	0	1	0	0		0	0	1	0	0	0	0	0
133	ZJSX2020-133	ZJSX2020-133	Enteritidis	Salmonella enterica subspecies enterica (subspecies I)	浙江省	绍兴市	柯桥区	绍兴市中心医院	2020-08-10	M	11	aroC(5)	dnaN(2)	hemD(3)	hisD(7)	purE(6)	sucA(6)	thrA(11)	9	g,m	-	0	0	0	0	0	0	0	0	1	1	0	0	0	0	0	0	0	0	0		0	0	1	0	0	0	0	0
137	ZJSX2020-137	ZJSX2020-137	London	Salmonella enterica subspecies enterica (subspecies I)	浙江省	绍兴市	柯桥区	绍兴市中心医院	2020-09-07	F	155	aroC(10)	dnaN(60)	hemD(58)	hisD(66)	purE(6)	sucA(65)	thrA(16)	3,10	l,v	1,6	0	0	0	0	0	0	0	0	0	0	0	0	0	0	1	0	0	0	0		0	0	1	0	0	0	0	1
[truncated: 200 more columns]

## Sheet: Table S2
	Distribution and AMR patterns according to serovars
Antimicrobial patterns	No. of classes	I 4,[5],12:i:-	Enteritidis	Typhimurium	London	Rissen	Derby	Anatum	Bovismorbificans	Infantis	Jangwani	Kottbus	Meleagridis	Stanley	Thompson	Uganda		Total	No. Classes
AmcTetMinDoxCfz	3	0	0	0	0	1	0	0	0	0	0	0	0	0	0	0		1	3
Cfz	1	0	0	2	0	0	0	0	0	0	1	0	0	1	0	0		4	1
GenKanStrAmcSamTetDoxSxtSizCfzCtxNalCipLvxGemAmpChl	8	0	0	0	0	0	1	0	0	0	0	0	0	0	0	0		1	8
GenKanStrAmcSamTetMinDoxSizCfzNalCipLvxAmpChl	8	1	0	0	0	0	0	0	0	0	0	0	0	0	0	0		1	8
GenKanStrAmcSamTetMinDoxSxtSizCfzCtxCazFepNalCipLvxGemAzmAtmAmpChl	10	1	0	0	0	0	0	0	0	0	0	0	0	0	0	0		1	10
GenKanStrAmcSamTetMinDoxSxtSizCfzCtxCipLvxGemAtmAmpChl	9	1	0	0	0	0	0	0	0	0	0	0	0	0	0	0		1	9
GenStrAmcSamTetMinDoxSizCfzCipLvxAmpChl	8	1	0	0	0	0	0	0	0	0	0	0	0	0	0	0		1	8
GenStrAmcSamTetMinDoxSxtSizCfzCipLvxAzmAmpChl	9	0	0	1	0	0	0	0	0	0	0	0	0	0	0	0		1	9
GenStrAmcSamTetMinDoxSxtSizCfzNalCipLvxGemAzmAmpChl	9	0	0	0	1	0	0	0	0	0	0	0	0	0	0	0		1	9
GenStrSamTetDoxSxtSizCfzCipLvxGemAzmAmpChl	8	0	0	0	3	0	0	0	0	0	0	0	0	0	0	0		3	8
KanStrAmcSamTetMinDoxSxtCfzAmpChl	7	1	0	0	0	0	0	0	0	0	0	0	0	0	0	0		1	7
NalCipLvx	1	0	1	0	0	0	0	0	0	0	0	0	0	0	0	0		1	1
NalCipLvxCst	2	0	1	0	0	0	0	0	0	0	0	0	0	0	0	0		1	2
NalCipLvxCstPmb	2	0	1	0	0	0	0	0	0	0	0	0	0	0	0	0		1	2
SamCfzNalCipLvxCstAmpChl	6	0	1	0	0	0	0	0	0	0	0	0	0	0	0	0		1	6
SamCfzNalCipLvxCstPmbAmp	5	0	1	0	0	0	0	0	0	0	0	0	0	0	0	0		1	5
SamTetMinDoxCfzCtxCazCipLvxAtmAmp	6	1	0	0	0	0	0	0	0	0	0	0	0	0	0	0		1	6
SamTetMinDoxSizCfzAmpChl	6	0	0	0	0	1	0	0	0	0	0	0	0	0	0	0		1	6
SizCfz	2	0	0	0	0	0	0	0	0	0	0	0	0	0	0	1		1	2
Str	1	0	0	0	0	0	0	0	0	1	0	0	0	0	0	0		1	1
StrAmcSamSizCfzIpmNalCipLvxCstPmbAmp	8	0	1	0	0	0	0	0	0	0	0	0	0	0	0	0		1	8
StrAmcSamSizCfzNalCipLvxCstAmp	7	0	0	0	0	0	0	0	0	0	0	0	0	0	1	0		1	7
StrAmcSamTetDoxCfzNalCipLvxAmp	6	0	0	1	0	0	0	0	0	0	0	0	0	0	0	0		1	6
StrAmcSamTetDoxSizCfzNalCipLvxAmp	7	0	1	0	0	0	0	0	0	0	0	0	0	0	0	0		1	7
StrAmcSamTetMinDoxSizCfzCipLvxGemAmp	7	0	0	0	0	0	0	1	0	0	0	0	0	0	0	0		1	7
StrAmcSamTetMinDoxSizCfzCtxCipLvxGemAtmAmpChl	9	1	0	0	0	0	0	0	0	0	0	0	0	0	0	0		1	9
StrAmcSamTetMinDoxSizCfzMemAmp	7	1	0	0	0	0	0	0	0	0	0	0	0	0	0	0		1	7
StrAmcSamTetMinDoxSizCfzNalCipLvxCstPmbAmp	8	0	4	0	0	0	0	0	0	0	0	0	0	0	0	0		4	8
StrAmcSamTetMinDoxSxtSizCfzCipLvxAmpChl	7	0	0	0	1	0	0	0	0	0	0	0	0	0	0	0		1	7
StrAmcSamTetMinDoxSxtSizCfzCipLvxGemAmpChl	8	1	0	0	0	0	0	0	0	0	0	0	0	0	0	0		1	8
StrCfzNalCipLvx	3	0	0	1	0	0	0	0	0	0	0	0	0	0	0	0		1	3
StrCfzNalCipLvxCstPmb	4	0	0	1	0	0	0	0	0	0	0	0	0	0	0	0		1	4
StrMinDox	2	1	0	0	0	0	0	0	0	0	0	0	0	0	0	0		1	2
StrNalCipLvx	2	0	0	1	0	0	0	0	0	0	0	0	0	0	0	0		1	2
StrSamCfzNalCipLvxAmp	5	0	0	1	0	0	0	0	0	0	0	0	0	0	0	0		1	5
StrSamCfzNalCipLvxCstAmp	6	0	1	0	0	0	0	0	0	0	0	0	0	0	0	0		1	6
StrSamCfzNalCipLvxCstPmbAmp	6	0	1	0	0	0	0	0	0	0	0	0	0	0	0	0		1	6
StrSamSizCfzNalCipLvxCstAmp	7	0	1	0	0	0	0	0	0	0	0	0	0	0	0	0		1	7
StrSamSizCfzNalCipLvxCstPmbAmp	7	0	1	0	0	0	0	0	0	0	0	0	0	0	0	0		1	7
StrSamTetDoxCfzNalCipLvxAmp	6	0	0	6	0	0	0	0	0	0	0	0	0	0	0	0		6	6
StrSamTetDoxSxtSizCfzCipLvxAmp	7	0	0	0	0	0	1	0	0	0	0	0	0	0	0	0		1	7
StrSamTetMinDoxCfzAmp	5	1	0	0	0	0	0	0	0	0	0	0	0	0	0	0		1	5
StrSamTetMinDoxSizCfzAmp	6	5	0	0	0	0	0	0	0	0	0	0	0	0	0	0		5	6
StrSamTetMinDoxSizCfzCipLvxGemAmpChl	8	1	0	0	0	0	0	0	0	0	0	0	0	0	0	0		1	8
StrSamTetMinDoxSizCfzCtxCazCipLvxAtmAmp	8	1	0	0	0	0	0	0	0	0	0	0	0	0	0	0		1	8
StrSamTetMinDoxSizCfzCtxCazFepNalCipLvxCstAtmAmpChl	10	0	1	0	0	0	0	0	0	0	0	0	0	0	0	0		1	10
StrSamTetMinDoxSizCfzLvxAmp	7	1	0	0	0	0	1	0	0	0	0	0	0	0	0	0		2	7
StrSamTetMinDoxSizCfzNalCipLvxCstPmbAmp	8	0	4	0	0	0	0	0	0	0	0	0	0	0	0	0		4	8
StrSamTetMinDoxSxtSizCfzAmp	6	0	0	0	0	3	0	0	0	0	0	0	0	0	0	0		3	6
StrSamTetMinDoxSxtSizCfzCipLvxAmpChl	8	0	0	3	0	0	1	0	0	0	0	0	0	0	0	0		4	8
StrSamTetMinDoxSxtSizCfzCipLvxGemAmpChl	8	1	0	2	0	0	0	0	0	0	0	0	0	0	0	0		3	8
StrSiz	1	0	0	0	0	0	0	0	1	0	0	0	0	0	0	0		1	1
StrTetDoxSizCfzCtxCazAtmAmpChl	7	0	0	0	1	0	0	0	0	0	0	0	0	0	0	0		1	7
StrTetDoxSxtSizChl	4	0	0	0	1	0	0	0	0	0	0	0	0	0	0	0		1	4
StrTetMinDoxCfzCtxCazCipLvxGemAtmAmp	6	1	0	0	0	0	0	0	0	0	0	0	0	0	0	0		1	6
StrTetMinDoxChl	3	1	0	0	0	0	0	0	0	0	0	0	0	0	0	0		1	3
TetDoxSxtSizCipLvx	3	0	0	0	0	0	0	0	0	0	0	0	1	0	0	0		1	3
No AMR	0	0	0	1	0	0	0	0	0	0	0	1	0	0	0	0		2	0
Total		22	20	20	7	5	4	1	1	1	1	1	1	1	1	1		87

## Sheet: Table S3
Association between antimicrobial resistance genes (ARGs) and plasmid replicon contigs
Strain code	Serovar	ST	Plasmid replicons	ARGs
ZJSX2020-001	London	155	N/A	N/A
ZJSX2020-002	Typhimurium	19	N/A	N/A
ZJSX2020-003	I 4,[5],12:i:-	34	N/A	N/A
ZJSX2020-004	I 4,[5],12:i:-	34	N/A	N/A
ZJSX2020-005	Typhimurium	19	N/A	N/A
ZJSX2020-006	Typhimurium	19	N/A	N/A
ZJSX2020-007	Typhimurium	19	N/A	N/A
ZJSX2020-008	I 4,[5],12:i:-	34	N/A	N/A
ZJSX2020-009	Derby	40	N/A	N/A
ZJSX2020-010	Anatum	64	N/A	N/A
ZJSX2020-011	Typhimurium	19	N/A	N/A
ZJSX2020-012	Derby	40	N/A	N/A
ZJSX2020-013	Enteritidis	11	N/A	N/A
ZJSX2020-014	Enteritidis	11	IncFIB(S)_1、IncX1_4、IncFII(S)_1	blaTEM-1B_1、sul2_2、aph(3'')-Ib_5、aph(6)-Id_1
ZJSX2020-015	Kottbus	1690	N/A	N/A
ZJSX2020-016	Typhimurium	19	N/A	N/A
ZJSX2020-017	Typhimurium	19	N/A	N/A
ZJSX2020-018	I 4,[5],12:i:-	34	N/A	N/A
ZJSX2020-019	Enteritidis	11	IncX1_4	sul2_2、aph(3'')-Ib_5、aph(6)-Id_1、tet(A)_6
ZJSX2020-020	Enteritidis	11	IncX1_4	sul2_2、aph(3'')-Ib_5、aph(6)-Id_1、tet(A)_6
ZJSX2020-021	Enteritidis	11	IncX1_4	aph(6)-Id_1、aph(3'')-Ib_5、tet(A)_6、sul2_2
ZJSX2020-023	Typhimurium	19	N/A	N/A
ZJSX2020-024	I 4,[5],12:i:-	34	N/A	N/A
ZJSX2020-025	Typhimurium	19	N/A	N/A
ZJSX2020-026	London	155	N/A	N/A
ZJSX2020-027	I 4,[5],12:i:-	34	IncHI2A_1	tet(A)_6
ZJSX2020-028	I 4,[5],12:i:-	34	N/A	N/A
ZJSX2020-029	I 4,[5],12:i:-	34	N/A	N/A
ZJSX2020-030	Rissen	469	N/A	N/A
ZJSX2020-031	I 4,[5],12:i:-	34	N/A	N/A
ZJSX2020-032	Typhimurium	19	N/A	N/A
ZJSX2020-033	I 4,[5],12:i:-	34	N/A	N/A
ZJSX2020-034	Rissen	469	N/A	N/A
ZJSX2020-035	Meleagridis	463	N/A	N/A
ZJSX2020-036	Typhimurium	19	N/A	N/A
ZJSX2020-037	Typhimurium	19	N/A	N/A
ZJSX2020-039	Enteritidis	11	N/A	N/A
ZJSX2020-040	Enteritidis	11	N/A	N/A
ZJSX2020-041	London	155	N/A	N/A
ZJSX2020-042	I 4,[5],12:i:-	34	N/A	N/A
ZJSX2020-043	I 4,[5],12:i:-	34	N/A	N/A
ZJSX2020-044	Typhimurium	19	N/A	N/A
ZJSX2020-055	Rissen	469	N/A	N/A
ZJSX2020-056	Typhimurium	1544	N/A	N/A
ZJSX2020-057	London	155	N/A	N/A
ZJSX2020-058	I 4,[5],12:i:-	34	N/A	N/A
ZJSX2020-059	Enteritidis	11	N/A	N/A
ZJSX2020-060	I 4,[5],12:i:-	34	N/A	N/A
ZJSX2020-061	Rissen	469	N/A	N/A
ZJSX2020-062	I 4,[5],12:i:-	34	IncR_1、IncFIA(HI1)_1_HI1	floR_2
ZJSX2020-063	Typhimurium	19	N/A	N/A
ZJSX2020-065	Rissen	469	N/A	N/A
ZJSX2020-066	Typhimurium	19	N/A	N/A
ZJSX2020-067	Derby	40	N/A	N/A
ZJSX2020-068	I 4,[5],12:i:-	34	N/A	N/A
ZJSX2020-069	Enteritidis	11	IncX1_4	sul2_2、aph(3'')-Ib_5、aph(6)-Id_1、tet(A)_6、、
ZJSX2020-070	London	155	N/A	N/A
ZJSX2020-071	I 4,[5],12:i:-	34	N/A	N/A
ZJSX2020-072	I 4,[5],12:i:-	34	IncHI2A_1	tet(A)_6
ZJSX2020-073	Typhimurium	19	N/A	N/A
ZJSX2020-074	Enteritidis	11	IncFIB(S)_1、IncX1_4、IncFII(S)_1	blaTEM-1B_1、sul2_2、aph(3'')-Ib_5、aph(6)-Id_1
ZJSX2020-075	Thompson	26	IncA/C_1	aph(6)-Id_1、aph(3'')-Ib_2、aph(3')-Ia_1
ZJSX2020-076	Jangwani	3918	N/A	N/A
ZJSX2020-077	Typhimurium	19	N/A	N/A
ZJSX2020-078	I 4,[5],12:i:-	34	N/A	N/A
ZJSX2020-079	I 4,[5],12:i:-	34	IncHI2_1、IncHI2A_1	tet(A)_6
ZJSX2020-080	Bovismorbificans	1499	N/A	N/A
ZJSX2020-081	I 4,[5],12:i:-	34	N/A	N/A
ZJSX2020-083	Stanley	29	N/A	N/A
ZJSX2020-084	Enteritidis	11	IncX1_1	aadA5_1、dfrA17_1、blaTEM-1B_1
ZJSX2020-085	Enteritidis	11	IncX1_1	blaTEM-1B_1
ZJSX2020-086	Typhimurium	19	N/A	N/A
ZJSX2020-087	Typhimurium	19	N/A	N/A
ZJSX2020-088	Enteritidis	11	IncFIB(S)_1、IncX1_4、IncFII(S)_1	blaTEM-1B_1、sul2_2、aph(3'')-Ib_5、aph(6)-Id_1
ZJSX2020-090	Infantis	32	N/A	N/A
ZJSX2020-091	Derby	40	N/A	N/A
ZJSX2020-092	Uganda	684	N/A	N/A
ZJSX2020-093	I 4,[5],12:i:-	34	N/A	N/A
ZJSX2020-094	London	155	N/A	N/A
ZJSX2020-095	Enteritidis	11	IncX1_4	sul2_2、aph(3'')-Ib_5、aph(6)-Id_1、tet(A)_6
ZJSX2020-096	Enteritidis	11	IncX1_4	sul2_2、aph(3'')-Ib_5、aph(6)-Id_1、tet(A)_6
ZJSX2020-097	Enteritidis	11	IncX1_4	sul2_2、aph(3'')-Ib_5、aph(6)-Id_1、tet(A)_6
ZJSX2020-098	Enteritidis	11	IncX1_4	sul2_2、aph(3'')-Ib_5、aph(6)-Id_1、tet(A)_6
ZJSX2020-130	Enteritidis	11	IncFII(S)_1、IncFIB(S)_1	blaTEM-1B_1
ZJSX2020-131	Enteritidis	11	IncX1_4	sul2_2、aph(3'')-Ib_5、aph(6)-Id_1、tet(A)_6
ZJSX2020-133	Enteritidis	11	IncFII(S)_1、IncFIB(S)_1	blaTEM-1B_1
ZJSX2020-137	London	155	N/A	N/A

## Sheet: Table S4
The quality assessment for all the assembled genomes examined in this study
Assembly	# Contigs (≥300bp)	Total length	N50
ZJSX2020-001	51	4846828	244019
ZJSX2020-002	57	4873557	326007
ZJSX2020-003	80	5245131	279932
ZJSX2020-004	104	5110469	223887
ZJSX2020-005	56	4926184	376463
ZJSX2020-006	58	4973485	341299
ZJSX2020-007	60	4984276	303729
ZJSX2020-008	69	4992518	271946
ZJSX2020-009	70	4928118	287448
ZJSX2020-010	71	4913822	227772
ZJSX2020-011	83	5043295	334280
ZJSX2020-012	64	4969954	316738
ZJSX2020-013	48	4857721	389144
ZJSX2020-014	52	4800904	371001
ZJSX2020-015	100	5162990	545534
ZJSX2020-016	70	4811815	255397
ZJSX2020-017	67	4972013	322894
ZJSX2020-018	79	5069661	256708
ZJSX2020-019	45	4775417	406656
ZJSX2020-020	43	4779041	371602
ZJSX2020-021	38	4766124	371602
ZJSX2020-023	66	4969742	341299
ZJSX2020-024	67	4951275	271946
ZJSX2020-025	66	4855284	255397
ZJSX2020-026	59	4800571	210471
ZJSX2020-027	89	5173635	225195
ZJSX2020-028	69	4995244	239140
ZJSX2020-029	79	5000316	279691
ZJSX2020-030	72	4935010	183396
ZJSX2020-031	68	4960473	278473
ZJSX2020-032	67	4965558	341299
ZJSX2020-033	98	5167709	282355
ZJSX2020-034	60	4914826	263590
ZJSX2020-035	36	4988171	442647
ZJSX2020-036	60	4933231	341299
ZJSX2020-037	69	4973513	334628
ZJSX2020-039	30	4781304	478743
ZJSX2020-040	30	4824405	478531
ZJSX2020-041	65	4753439	211497
ZJSX2020-042	71	4965258	303839
ZJSX2020-043	75	5043610	282355
ZJSX2020-044	90	5060574	225713
ZJSX2020-055	104	5035167	197778
ZJSX2020-056	64	4906222	223558
ZJSX2020-057	59	4811201	229763
ZJSX2020-058	100	5208981	224289
ZJSX2020-059	41	4761060	406664
ZJSX2020-060	84	4968233	225112
ZJSX2020-061	77	4954871	230387
ZJSX2020-062	93	5017795	271299
ZJSX2020-063	75	4878652	255304
ZJSX2020-065	73	4979520	263591
ZJSX2020-066	94	4887142	255397
ZJSX2020-067	68	4939804	449431
ZJSX2020-068	89	5085421	271308
ZJSX2020-069	44	4777207	401131
ZJSX2020-070	61	4809745	202042
ZJSX2020-071	117	5250574	183272
ZJSX2020-072	90	5177638	225134
ZJSX2020-073	89	5055285	190885
ZJSX2020-074	33	4812691	371001
ZJSX2020-075	54	4988289	330244
ZJSX2020-076	37	4633113	306419
ZJSX2020-077	66	4815810	291830
ZJSX2020-078	82	5022669	282355
ZJSX2020-079	110	5322057	164109
ZJSX2020-080	31	4742416	532584
ZJSX2020-081	69	5010765	239140
ZJSX2020-083	29	4743077	516868
ZJSX2020-084	33	4784006	419006
ZJSX2020-085	65	4817088	406765
ZJSX2020-086	66	4965455	322768
ZJSX2020-087	66	4978871	334280
ZJSX2020-088	31	4765336	478744
ZJSX2020-090	41	4637314	263503
ZJSX2020-091	82	4944446	440168
ZJSX2020-092	44	4815475	524606
ZJSX2020-093	67	4984250	279932
ZJSX2020-094	51	4820240	288230
ZJSX2020-095	36	4800790	478743
ZJSX2020-096	35	4776678	418932
ZJSX2020-097	34	4777364	419149
ZJSX2020-098	33	4769979	478743
ZJSX2020-130	38	4758798	406548
ZJSX2020-131	56	4835290	418541
ZJSX2020-133	34	4732135	406648
ZJSX2020-137	55	4739797	228772
Average	63.8	4.92086e+06	320121
